# Supplementary material for: High-Value Utilization of Silicon Cutting Waste and Excrementum Bombycis to Synthesize Silicon–Carbon Composites as Anode Materials for Li-Ion Batteries
Source: Nanomaterials (Basel). 2022 Aug 21;12(16):2875. doi: 10.3390/nano12162875 (PMC9415209; doi:10.3390/nano12162875)
Supplement: Supplementary file 1 [file nanomaterials-12-02875-s001.zip]

Archive with 1 entries (1 files):
- nanomaterials-1844653-supplementary.pdf
